# Supplementary material for: Extremophiles in Soil Communities of Former Copper Mining Sites of the East Harz Region (Germany) Reflected by Re-Analyzed 16S rRNA Data
Source: Microorganisms. 2021 Jun 30;9(7):1422. doi: 10.3390/microorganisms9071422 (PMC8305195; doi:10.3390/microorganisms9071422)
Supplement: Supplementary file 1 [file microorganisms-09-01422-s001.zip]

Archive with 1 entries (1 files):
- microorganisms-1143772-supplementary.pdf
